# Supplementary material for: Prognostic Significance of Macrophage Phenotypes in Peri-Tumoral Normal Tissue of Early-Stage Breast Cancer
Source: Cells. 2025 Jun 3;14(11):828. doi: 10.3390/cells14110828 (PMC12155421; doi:10.3390/cells14110828)
Supplement: Supplementary file 1 [file cells-14-00828-s001.zip]

Archive with 1 entries (1 files):
- cells-3638612-supplementary.pdf
